# Supplementary material for: A compact Cas9 ortholog from Staphylococcus Auricularis (SauriCas9) expands the DNA targeting scope
Source: PLoS Biol. 2020 Mar 30;18(3):e3000686. doi: 10.1371/journal.pbio.3000686 (PMC7145270; doi:10.1371/journal.pbio.3000686)
Supplement: S2 Table — List of oligonucleotide pairs and primer used for deep sequencing and plasmid construction. (XLSX) [file pbio.3000686.s010.xlsx]

## Sheet: Sheet1
Table S2. Primers used in this study
Name	Sequence	Description
Deep-F1	ACACTCTTTCCCTACACGACGCTCTTCCGATCTNNNN gcgagaaaagccttgttt	Primers to amplify the random PAM for deep sequencing
Deep-R1	ACTGGAGTTCAGACGTGTGCTCTTCCGATCTNNNN ctgaacttgtggccgtttac	Primers to amplify the random PAM for deep sequencing
P5-adapter0-F	AATGATACGGCGACCACCGAGATCTACAC ACATCG ACACTCTTTCCCTACACGAC	Primers to amplify the random PAM for deep sequencing
P7-adapter3-R	CAAGCAGAAGACGGCATACGAGAT CACTGT GTGACTGGAGTTCAGACGTGTG	Primers to amplify the random PAM for deep sequencing
P7-adapter4-R	CAAGCAGAAGACGGCATACGAGAT ATTGGC GTGACTGGAGTTCAGACGTGTG	Primers to amplify the random PAM for deep sequencing
P7-adapter5-R	CAAGCAGAAGACGGCATACGAGAT GATCTG GTGACTGGAGTTCAGACGTGTG	Primers to amplify the random PAM for deep sequencing
ANAPC15-sg1-F	cacc AGTGAGGGGAACAAAGTGGAC	Oligonucleotide pairs for construction of gRNA expression plasmid on Sa_tracr-gRNA vector
ANAPC15-sg1-R	aaac GTCCACTTTGTTCCCCTCACT	Oligonucleotide pairs for construction of gRNA expression plasmid on Sa_tracr-gRNA vector
ANAPC15-sg2-F	cacc GGGAAGAGTGAGGGGAACAAA	Oligonucleotide pairs for construction of gRNA expression plasmid on Sa_tracr-gRNA vector
ANAPC15-sg2-R	aaac TTTGTTCCCCTCACTCTTCCC	Oligonucleotide pairs for construction of gRNA expression plasmid on Sa_tracr-gRNA vector
ANAPC15-sg3-F	cacc GAGTGAGGGGAACAAAGTGGA	Oligonucleotide pairs for construction of gRNA expression plasmid on Sa_tracr-gRNA vector
ANAPC15-sg3-R	aaac TCCACTTTGTTCCCCTCACTC	Oligonucleotide pairs for construction of gRNA expression plasmid on Sa_tracr-gRNA vector
ANAPC15-sg4-F	cacc AGGGAAGAGTGAGGGGAACAA	Oligonucleotide pairs for construction of gRNA expression plasmid on Sa_tracr-gRNA vector
ANAPC15-sg4-R	aaac TTGTTCCCCTCACTCTTCCCT	Oligonucleotide pairs for construction of gRNA expression plasmid on Sa_tracr-gRNA vector
EMX1-sg0-F	cacc ATAGGGTTAGGGGCCCCAGGC	Oligonucleotide pairs for construction of gRNA expression plasmid on Sa_tracr-gRNA vector
EMX1-sg0-R	aaac GCCTGGGGCCCCTAACCCTAT	Oligonucleotide pairs for construction of gRNA expression plasmid on Sa_tracr-gRNA vector
EMX1-sg1-F	cacc GGACCCAGGGGTAGAAATGGA	Oligonucleotide pairs for construction of gRNA expression plasmid on Sa_tracr-gRNA vector
EMX1-sg1-R	aaac TCCATTTCTACCCCTGGGTCC	Oligonucleotide pairs for construction of gRNA expression plasmid on Sa_tracr-gRNA vector
EMX1-sg2-F	cacc ACATTCACAGAAGGGGATGGC	Oligonucleotide pairs for construction of gRNA expression plasmid on Sa_tracr-gRNA vector
EMX1-sg2-R	aaac GCCATCCCCTTCTGTGAATGT	Oligonucleotide pairs for construction of gRNA expression plasmid on Sa_tracr-gRNA vector
EMX1-sg3-F	cacc GCCTGAGTCCGAGCAGAAGAAG	Oligonucleotide pairs for construction of gRNA expression plasmid on Sa_tracr-gRNA vector
EMX1-sg3-R	aaac CTTCTTCTGCTCGGACTCAGGC	Oligonucleotide pairs for construction of gRNA expression plasmid on Sa_tracr-gRNA vector
EMX1-sg4-F	cacc AAGGTGAAAGAGAGATGGCT	Oligonucleotide pairs for construction of gRNA expression plasmid on Sa_tracr-gRNA vector
EMX1-sg4-R	aaac AGCCATCTCTCTTTCACCTT	Oligonucleotide pairs for construction of gRNA expression plasmid on Sa_tracr-gRNA vector
EMX1-sg5-F	cacc GAGATGGCACAGGAGAAGAT	Oligonucleotide pairs for construction of gRNA expression plasmid on Sa_tracr-gRNA vector
EMX1-sg5-R	aaac ATCTTCTCCTGTGCCATCTC	Oligonucleotide pairs for construction of gRNA expression plasmid on Sa_tracr-gRNA vector
EMX1-sg6-F	cacc GCCTTTCTGCGGCCTCGAAGG	Oligonucleotide pairs for construction of gRNA expression plasmid on Sa_tracr-gRNA vector
EMX1-sg6-R	aaac CCTTCGAGGCCGCAGAAAGGC	Oligonucleotide pairs for construction of gRNA expression plasmid on Sa_tracr-gRNA vector
EMX1-sg7-F	cacc GCAACTCTGCGGGGACTCCAGG	Oligonucleotide pairs for construction of gRNA expression plasmid on Sa_tracr-gRNA vector
EMX1-sg7-R	aaac CCTGGAGTCCCCGCAGAGTTGC	Oligonucleotide pairs for construction of gRNA expression plasmid on Sa_tracr-gRNA vector
GRIN2B-sg1-F	cacc AGATGCGGGTGATGATGCTCT	Oligonucleotide pairs for construction of gRNA expression plasmid on Sa_tracr-gRNA vector
GRIN2B-sg1-R	aaac AGAGCATCATCACCCGCATCT	Oligonucleotide pairs for construction of gRNA expression plasmid on Sa_tracr-gRNA vector
GRIN2B-sg2-F	cacc ACTTCCGACGAGGTGGCCATC	Oligonucleotide pairs for construction of gRNA expression plasmid on Sa_tracr-gRNA vector
GRIN2B-sg2-R	aaac GATGGCCACCTCGTCGGAAGT	Oligonucleotide pairs for construction of gRNA expression plasmid on Sa_tracr-gRNA vector
GRIN2B-sg3-F	cacc GCCACCATCTCTCCGTGGTACC	Oligonucleotide pairs for construction of gRNA expression plasmid on Sa_tracr-gRNA vector
GRIN2B-sg3-R	aaac GGTACCACGGAGAGATGGTGGC	Oligonucleotide pairs for construction of gRNA expression plasmid on Sa_tracr-gRNA vector
GRIN2B-sg4-F	cacc AGAGTAGGCTGGTAGATGGAG	Oligonucleotide pairs for construction of gRNA expression plasmid on Sa_tracr-gRNA vector
GRIN2B-sg4-R	aaac CTCCATCTACCAGCCTACTCT	Oligonucleotide pairs for construction of gRNA expression plasmid on Sa_tracr-gRNA vector
GRIN2B-sg5-F	cacc GTCAGACATGAGATCACAGAT	Oligonucleotide pairs for construction of gRNA expression plasmid on Sa_tracr-gRNA vector
GRIN2B-sg5-R	aaac ATCTGTGATCTCATGTCTGAC	Oligonucleotide pairs for construction of gRNA expression plasmid on Sa_tracr-gRNA vector
GRIN2B-sg6-F	cacc GTTCATGGCTACCAGTTCCACC	Oligonucleotide pairs for construction of gRNA expression plasmid on Sa_tracr-gRNA vector
GRIN2B-sg6-R	aaac GGTGGAACTGGTAGCCATGAAC	Oligonucleotide pairs for construction of gRNA expression plasmid on Sa_tracr-gRNA vector
GRIN2B-sg7-F	cacc GGCTCAAAGGGAAGATACAT	Oligonucleotide pairs for construction of gRNA expression plasmid on Sa_tracr-gRNA vector
GRIN2B-sg7-R	aaac ATGTATCTTCCCTTTGAGCC	Oligonucleotide pairs for construction of gRNA expression plasmid on Sa_tracr-gRNA vector
GRIN2B-sg8-F	cacc ATCTAACAAGGGAGAAAGTG	Oligonucleotide pairs for construction of gRNA expression plasmid on Sa_tracr-gRNA vector
GRIN2B-sg8-R	aaac CACTTTCTCCCTTGTTAGAT	Oligonucleotide pairs for construction of gRNA expression plasmid on Sa_tracr-gRNA vector
GRIN2B-sg9-F	cacc AGGCTCATAGTAATCGTCTG	Oligonucleotide pairs for construction of gRNA expression plasmid on Sa_tracr-gRNA vector
GRIN2B-sg9-R	aaac CAGACGATTACTATGAGCCT	Oligonucleotide pairs for construction of gRNA expression plasmid on Sa_tracr-gRNA vector
GRIN2B-sg10-F	cacc GTGAGCCTCAGCTTCCCTGG	Oligonucleotide pairs for construction of gRNA expression plasmid on Sa_tracr-gRNA vector
GRIN2B-sg10-R	aaac CCAGGGAAGCTGAGGCTCAC	Oligonucleotide pairs for construction of gRNA expression plasmid on Sa_tracr-gRNA vector
GRIN2B-sg11-F	cacc GGAAGCCTGCTGCAGCCACA	Oligonucleotide pairs for construction of gRNA expression plasmid on Sa_tracr-gRNA vector
GRIN2B-sg11-R	aaac TGTGGCTGCAGCAGGCTTCC	Oligonucleotide pairs for construction of gRNA expression plasmid on Sa_tracr-gRNA vector
HEK293T-site1-F	cacc GGAACACAAAGCATAGACTGC	Oligonucleotide pairs for construction of gRNA expression plasmid on Sa_tracr-gRNA vector
HEK293T-site1-R	aaac GCAGTCTATGCTTTGTGTTCC	Oligonucleotide pairs for construction of gRNA expression plasmid on Sa_tracr-gRNA vector
HEK293T-site2-F	cacc AGGATGACAGGCAGGGGCACC	Oligonucleotide pairs for construction of gRNA expression plasmid on Sa_tracr-gRNA vector
HEK293T-site2-R	aaac GGTGCCCCTGCCTGTCATCCT	Oligonucleotide pairs for construction of gRNA expression plasmid on Sa_tracr-gRNA vector
Site1-sg-F	cacc ATGGAGTATGAGGCATAGACTG	Oligonucleotide pairs for construction of gRNA expression plasmid on Sa_tracr-gRNA vector
Site1-sg-R	aaac CAGTCTATGCCTCATACTCCAT	Oligonucleotide pairs for construction of gRNA expression plasmid on Sa_tracr-gRNA vector
Site2-sg-F	cacc GGTCAAGAAAGCAGAGACTGC	Oligonucleotide pairs for construction of gRNA expression plasmid on Sa_tracr-gRNA vector
Site2-sg-R	aaac GCAGTCTCTGCTTTCTTGACC	Oligonucleotide pairs for construction of gRNA expression plasmid on Sa_tracr-gRNA vector
Site3-sg-F	cacc AAGAATACTAAGCATAGACTC	Oligonucleotide pairs for construction of gRNA expression plasmid on Sa_tracr-gRNA vector
Site3-sg-R	aaac GAGTCTATGCTTAGTATTCTT	Oligonucleotide pairs for construction of gRNA expression plasmid on Sa_tracr-gRNA vector
Site4-sg-F	cacc AAGGACAGGCAGCATAGACTG	Oligonucleotide pairs for construction of gRNA expression plasmid on Sa_tracr-gRNA vector
Site4-sg-R	aaac CAGTCTATGCTGCCTGTCCTT	Oligonucleotide pairs for construction of gRNA expression plasmid on Sa_tracr-gRNA vector
Site5-sg-F	cacc AGGACAAAGAGGAAGAGAGAC	Oligonucleotide pairs for construction of gRNA expression plasmid on Sa_tracr-gRNA vector
Site5-sg-R	aaac GTCTCTCTTCCTCTTTGTCCT	Oligonucleotide pairs for construction of gRNA expression plasmid on Sa_tracr-gRNA vector
RNF2-sg-F	cacc GCAGTCATCTTAGTCATTACCT	Oligonucleotide pairs for construction of gRNA expression plasmid on Sa_tracr-gRNA vector
RNF2-sg-R	aaac AGGTAATGACTAAGATGACTGC	Oligonucleotide pairs for construction of gRNA expression plasmid on Sa_tracr-gRNA vector
TIMM8B-sg-F	cacc GCGAGCCTGAGGCGAACAATG	Oligonucleotide pairs for construction of gRNA expression plasmid on Sa_tracr-gRNA vector
TIMM8B-sg-R	aaac CATTGTTCGCCTCAGGCTCGC	Oligonucleotide pairs for construction of gRNA expression plasmid on Sa_tracr-gRNA vector
Psk9-sg1-F	cacc GCCACCGCAGCCACGCAGAGCA	Oligonucleotide pairs for construction of gRNA expression plasmid on Sa_tracr-gRNA vector
Psk9-sg1-R	aaac TGCTCTGCGTGGCTGCGGTGGC	Oligonucleotide pairs for construction of gRNA expression plasmid on Sa_tracr-gRNA vector
Psk9-sg2-F	cacc GCCGCTGACCACACCTGCCAG	Oligonucleotide pairs for construction of gRNA expression plasmid on Sa_tracr-gRNA vector
Psk9-sg2-R	aaac CTGGCAGGTGTGGTCAGCGGC	Oligonucleotide pairs for construction of gRNA expression plasmid on Sa_tracr-gRNA vector
Apob-sg1-F	cacc GCTTTCGTGGGCCCATGGCGG	Oligonucleotide pairs for construction of gRNA expression plasmid on Sa_tracr-gRNA vector
Apob-sg1-R	aaac CCGCCATGGGCCCACGAAAGC	Oligonucleotide pairs for construction of gRNA expression plasmid on Sa_tracr-gRNA vector
Apob-sg2-F	cacc GCCACCCCACCATCCATCCGCC	Oligonucleotide pairs for construction of gRNA expression plasmid on Sa_tracr-gRNA vector
Apob-sg2-R	aaac GGCGGATGGATGGTGGGGTGGC	Oligonucleotide pairs for construction of gRNA expression plasmid on Sa_tracr-gRNA vector
Rosa26-sg-F	cacc AACTCCAGTCTTTCTAGAAGA	Oligonucleotide pairs for construction of gRNA expression plasmid on Sa_tracr-gRNA vector
Rosa26-sg-R	aaac TCTTCTAGAAAGACTGGAGTT	Oligonucleotide pairs for construction of gRNA expression plasmid on Sa_tracr-gRNA vector
Th-sg-F	cacc AGTGCCATTAGCTAAATGCAT	Oligonucleotide pairs for construction of gRNA expression plasmid on Sa_tracr-gRNA vector
Th-sg-R	aaac ATGCATTTAGCTAATGGCACT	Oligonucleotide pairs for construction of gRNA expression plasmid on Sa_tracr-gRNA vector
Emx1-sg1-F	cacc GGGCGCTGAAGAAAGAGTGAG	Oligonucleotide pairs for construction of gRNA expression plasmid on Sa_tracr-gRNA vector
Emx1-sg1-R	aaac CTCACTCTTTCTTCAGCGCCC	Oligonucleotide pairs for construction of gRNA expression plasmid on Sa_tracr-gRNA vector
Emx1-sg2-F	cacc ACCACGTAGTGATTCTTCTCA	Oligonucleotide pairs for construction of gRNA expression plasmid on Sa_tracr-gRNA vector
Emx1-sg2-R	aaac TGAGAAGAATCACTACGTGGT	Oligonucleotide pairs for construction of gRNA expression plasmid on Sa_tracr-gRNA vector
Emx1-sg3-F	cacc ACGGCAGAAGCTGGAAGAGGA	Oligonucleotide pairs for construction of gRNA expression plasmid on Sa_tracr-gRNA vector
Emx1-sg3-R	aaac TCCTCTTCCAGCTTCTGCCGT	Oligonucleotide pairs for construction of gRNA expression plasmid on Sa_tracr-gRNA vector
Emx1-sg4-F	cacc CGGAGTCTGAGCAGAAGAAG	Oligonucleotide pairs for construction of gRNA expression plasmid on Sa_tracr-gRNA vector
Emx1-sg4-R	aaac CTTCTTCTGCTCAGACTCCG	Oligonucleotide pairs for construction of gRNA expression plasmid on Sa_tracr-gRNA vector
ANAPC15-F2	tgtgtggaggaggtagggatag	Primers for amplification of the Base editior targets
EMX1-F1	cttcgtgagtggcttccct	Primers for amplification of the Base editior targets
EMX1-F2	cctgtgggagatcatgggaa	Primers for amplification of the Base editior targets
EMX1-F3	cagctcagcctgagtgttga	Primers for amplification of the Base editior targets
HEK293T-site1-F	aaaccagtgtcagggagctg	Primers for amplification of the Base editior targets
HEK293T-site2-F	aatggtcatcccagggcaga	Primers for amplification of the Base editior targets
RNF2-F	gtggagccctcataacctga	Primers for amplification of the Base editior targets
Site1-F	cctgagatacagtcacgagg	Primers for amplification of the Base editior targets
Site2-F	atagcttttcaccgactgca	Primers for amplification of the Base editior targets
Site3-F	gggaagtccttccattaggt	Primers for amplification of the Base editior targets
Site4-F	gtagccaccaagctcagtc	Primers for amplification of the Base editior targets
Site5-F	tccactctctggacatgct	Primers for amplification of the Base editior targets
ANAPC15-R2	gctcccagcccgattattcc	Primers for amplification of the Base editior targets
EMX1-R1	ctgcctgggaatctacctcc	Primers for amplification of the Base editior targets
EMX1-R2	gtcattggaggtgacatcga	Primers for amplification of the Base editior targets
EMX1-R3	ctcgtgggtttgtggttgc	Primers for amplification of the Base editior targets
HEK293T-site1-R	ctggtggtacttgaatcaagcaca	Primers for amplification of the Base editior targets
HEK293T-site2-R	ggatcagaagccctaagcgg	Primers for amplification of the Base editior targets
RNF2-R	agtccatggttggtgctaca	Primers for amplification of the Base editior targets
Site1-R	aacaatatctcggcgtggt	Primers for amplification of the Base editior targets
Site2-R	ggggtctgcctcacataaat	Primers for amplification of the Base editior targets
Site3-R	tgtagtatttaagccctgggt	Primers for amplification of the Base editior targets
Site4-R	cctctgctccctctagcat	Primers for amplification of the Base editior targets
Site5-R	agatgagatctgcgagtgc	Primers for amplification of the Base editior targets
ANAPC15-deep-F1/2/3/4	ACACTCTTTCCCTACACGACGCTCTTCCGATCTNNNNctgctgtcttccaccctatc	Primers to amplify the Endogenous target site for deep sequencing of step I
EMX1-deep-F0	ACACTCTTTCCCTACACGACGCTCTTCCGATCTNNNNgaggaacaggaaaaccaccct	Primers to amplify the Endogenous target site for deep sequencing of step I
EMX1-deep-F1	ACACTCTTTCCCTACACGACGCTCTTCCGATCTNNNNtgaccgtgcatccggcgcac	Primers to amplify the Endogenous target site for deep sequencing of step I
EMX1-deep-F2	ACACTCTTTCCCTACACGACGCTCTTCCGATCTNNNNctttgctggggctagaggag	Primers to amplify the Endogenous target site for deep sequencing of step I
EMX1-deep-F3	ACACTCTTTCCCTACACGACGCTCTTCCGATCTNNNNcagctcagcctgagtgttga	Primers to amplify the Endogenous target site for deep sequencing of step I
EMX1-deep-F4	ACACTCTTTCCCTACACGACGCTCTTCCGATCTNNNNgggcaagtgagagaattggag	Primers to amplify the Endogenous target site for deep sequencing of step I
EMX1-deep-F5	ACACTCTTTCCCTACACGACGCTCTTCCGATCTNNNNatcagttgtgggggatggtg	Primers to amplify the Endogenous target site for deep sequencing of step I
EMX1-deep-F6	ACACTCTTTCCCTACACGACGCTCTTCCGATCTNNNNtcaggccgctagaatggacc	Primers to amplify the Endogenous target site for deep sequencing of step I
EMX1-deep-F7	ACACTCTTTCCCTACACGACGCTCTTCCGATCTNNNNtcggagcagtcgagtggaaa	Primers to amplify the Endogenous target site for deep sequencing of step I
GRIN2B-deep-F1/2/3/5/6	ACACTCTTTCCCTACACGACGCTCTTCCGATCTNNNNtgtcaggcagcagagctc	Primers to amplify the Endogenous target site for deep sequencing of step I
GRIN2B-deep-F4	ACACTCTTTCCCTACACGACGCTCTTCCGATCTNNNNtgcctgtagctgccaatgac	Primers to amplify the Endogenous target site for deep sequencing of step I
GRIN2B-deep-F7	ACACTCTTTCCCTACACGACGCTCTTCCGATCTNNNNattaagggatggtgcttggaa	Primers to amplify the Endogenous target site for deep sequencing of step I
GRIN2B-deep-F8	ACACTCTTTCCCTACACGACGCTCTTCCGATCTNNNNcagctcttaagtggaagcca	Primers to amplify the Endogenous target site for deep sequencing of step I
GRIN2B-deep-F9	ACACTCTTTCCCTACACGACGCTCTTCCGATCTNNNNtcaacaacaggggaataggaca	Primers to amplify the Endogenous target site for deep sequencing of step I
GRIN2B-deep-F10/11	ACACTCTTTCCCTACACGACGCTCTTCCGATCTNNNNgaccacccaagaagggcata	Primers to amplify the Endogenous target site for deep sequencing of step I
GRIN2B_10mis3-1-deep-F	ACACTCTTTCCCTACACGACGCTCTTCCGATCTNNNNgggaaagaagcacctggagg	Primers to amplify the Endogenous target site for deep sequencing of step I
GRIN2B_10mis3-2-deep-F	ACACTCTTTCCCTACACGACGCTCTTCCGATCTNNNNgcactgattgagagcagcaa	Primers to amplify the Endogenous target site for deep sequencing of step I
HEK293T-site1-deep-F	ACACTCTTTCCCTACACGACGCTCTTCCGATCTtgaatggattccttggaaacaatga	Primers to amplify the Endogenous target site for deep sequencing of step I
HEK293T-site2-deep-F	ACACTCTTTCCCTACACGACGCTCTTCCGATCTNNNNgaacccaggtagccagagac	Primers to amplify the Endogenous target site for deep sequencing of step I
RNF2-deep-F	ACACTCTTTCCCTACACGACGCTCTTCCGATCTNNNNacgtaggaattttggtgggaca	Primers to amplify the Endogenous target site for deep sequencing of step I
Site1-deep-F	ACACTCTTTCCCTACACGACGCTCTTCCGATCTNNNNAGAGACTGATTGCGTGGAGT	Primers to amplify the Endogenous target site for deep sequencing of step I
Site2-deep-F	ACACTCTTTCCCTACACGACGCTCTTCCGATCTNNNNCCGACAGCCAGTGGTTAAGT	Primers to amplify the Endogenous target site for deep sequencing of step I
Site3-deep-F	ACACTCTTTCCCTACACGACGCTCTTCCGATCTNNNNGATGCCCTCCATCTTCTCCG	Primers to amplify the Endogenous target site for deep sequencing of step I
Site4-deep-F	ACACTCTTTCCCTACACGACGCTCTTCCGATCTNNNNCCCTAAACCACCTGCAGAGG	Primers to amplify the Endogenous target site for deep sequencing of step I
Site5-deep-F	ACACTCTTTCCCTACACGACGCTCTTCCGATCTNNNNCGCGGGCTGAAGTAGATCAA	Primers to amplify the Endogenous target site for deep sequencing of step I
TIMM8B-deep-F	ACACTCTTTCCCTACACGACGCTCTTCCGATCTNNNNgggtgaaccggaagtcgag	Primers to amplify the Endogenous target site for deep sequencing of step I
ANAPC15-deep-R1/2/3/4	ACTGGAGTTCAGACGTGTGCTCTTCCGATCTNNNNaaggaggtctctgtctgtgc	Primers to amplify the Endogenous target site for deep sequencing of step I
EMX1-deep-R0	ACTGGAGTTCAGACGTGTGCTCTTCCGATCTNNNNcaccttcacctgggccag	Primers to amplify the Endogenous target site for deep sequencing of step I
EMX1-deep-R1	ACTGGAGTTCAGACGTGTGCTCTTCCGATCTNNNNtctaaacagccccgcgcgcc	Primers to amplify the Endogenous target site for deep sequencing of step I
EMX1-deep-R2	ACTGGAGTTCAGACGTGTGCTCTTCCGATCTNNNNtcaacactcaggctgagctg	Primers to amplify the Endogenous target site for deep sequencing of step I
EMX1-deep-R3	ACTGGAGTTCAGACGTGTGCTCTTCCGATCTNNNNctcgtgggtttgtggttgc	Primers to amplify the Endogenous target site for deep sequencing of step I
EMX1-deep-R4	ACTGGAGTTCAGACGTGTGCTCTTCCGATCTNNNNacaagccaggcaatgtttct	Primers to amplify the Endogenous target site for deep sequencing of step I
EMX1-deep-R5	ACTGGAGTTCAGACGTGTGCTCTTCCGATCTNNNNgggtctctaagcctgcctct	Primers to amplify the Endogenous target site for deep sequencing of step I
EMX1-deep-R6	ACTGGAGTTCAGACGTGTGCTCTTCCGATCTNNNNgggcagttctcacgacagg	Primers to amplify the Endogenous target site for deep sequencing of step I
EMX1-deep-R7	ACTGGAGTTCAGACGTGTGCTCTTCCGATCTNNNNcagagagttccgcttcctcg	Primers to amplify the Endogenous target site for deep sequencing of step I
GRIN2B-deep-R1/2/3/5/6	ACTGGAGTTCAGACGTGTGCTCTTCCGATCTNNNNggcgatggcttcctggtc	Primers to amplify the Endogenous target site for deep sequencing of step I
GRIN2B-deep-R4	ACTGGAGTTCAGACGTGTGCTCTTCCGATCTNNNNcttcaactcgtcgactccct	Primers to amplify the Endogenous target site for deep sequencing of step I
GRIN2B-deep-R7	ACTGGAGTTCAGACGTGTGCTCTTCCGATCTNNNNatgctggtaactggtacaggg	Primers to amplify the Endogenous target site for deep sequencing of step I
GRIN2B-deep-R8	ACTGGAGTTCAGACGTGTGCTCTTCCGATCTNNNNgcgctccaccatttcatac	Primers to amplify the Endogenous target site for deep sequencing of step I
GRIN2B-deep-R9	ACTGGAGTTCAGACGTGTGCTCTTCCGATCTNNNNtgcaatcatccacaagagca	Primers to amplify the Endogenous target site for deep sequencing of step I
GRIN2B-deep-R10/11	ACTGGAGTTCAGACGTGTGCTCTTCCGATCTNNNNaagcacctagcagttctttcca	Primers to amplify the Endogenous target site for deep sequencing of step I
GRIN2B_10mis3-1-deep-R	ACTGGAGTTCAGACGTGTGCTCTTCCGATCTNNNNccatgcccggctaattttgg	Primers to amplify the Endogenous target site for deep sequencing of step I
GRIN2B_10mis3-2-deep-R	ACTGGAGTTCAGACGTGTGCTCTTCCGATCTNNNNtacttcctaaaggctgtcgtgg	Primers to amplify the Endogenous target site for deep sequencing of step I
HEK293T-site1-deep-R	ACTGGAGTTCAGACGTGTGCTCTTCCGATCTNNNNccagccccatctgtcaaact	Primers to amplify the Endogenous target site for deep sequencing of step I
HEK293T-site2-deep-R	ACTGGAGTTCAGACGTGTGCTCTTCCGATCTNNNNtcctttcaacccgaacggag	Primers to amplify the Endogenous target site for deep sequencing of step I
RNF2-deep-R	ACTGGAGTTCAGACGTGTGCTCTTCCGATCTNNNNacgtctcatatgccccttgg	Primers to amplify the Endogenous target site for deep sequencing of step I
Site1-deep-R	ACTGGAGTTCAGACGTGTGCTCTTCCGATCTNNNNCACTCCAGCCTAGGCAACAA	Primers to amplify the Endogenous target site for deep sequencing of step I
Site2-deep-R	ACTGGAGTTCAGACGTGTGCTCTTCCGATCTNNNNGCTTTTCACCGACTGCACAG	Primers to amplify the Endogenous target site for deep sequencing of step I
Site3-deep-R	ACTGGAGTTCAGACGTGTGCTCTTCCGATCTNNNNAGGTTTGCATAGACCTGCCC	Primers to amplify the Endogenous target site for deep sequencing of step I
Site4-deep-R	ACTGGAGTTCAGACGTGTGCTCTTCCGATCTNNNNCAGCCCCAGCCACATTCTAT	Primers to amplify the Endogenous target site for deep sequencing of step I
Site5-deep-R	ACTGGAGTTCAGACGTGTGCTCTTCCGATCTNNNNCCGTCTCTGCTCCTTTGTCCCC	Primers to amplify the Endogenous target site for deep sequencing of step I
TIMM8B-deep-R	ACTGGAGTTCAGACGTGTGCTCTTCCGATCTNNNNggaccaccaaggaaggtgaaa	Primers to amplify the Endogenous target site for deep sequencing of step I
Apob-deep-F1/2	ACACTCTTTCCCTACACGACGCTCTTCCGATCTNNNNtccgaagaccctgtagagca	Primers to amplify the Endogenous target site for deep sequencing of step I
Emx1-deep-F1	ACACTCTTTCCCTACACGACGCTCTTCCGATCTNNNNgctctatggagggccggag	Primers to amplify the Endogenous target site for deep sequencing of step I
Emx1-deep-F2	ACACTCTTTCCCTACACGACGCTCTTCCGATCTNNNNcgacgttccccaggacg	Primers to amplify the Endogenous target site for deep sequencing of step I
Emx1-deep-F3/4	ACACTCTTTCCCTACACGACGCTCTTCCGATCTNNNNtcctggctgctttggatgttt	Primers to amplify the Endogenous target site for deep sequencing of step I
Pcsk9-deep-F1	ACACTCTTTCCCTACACGACGCTCTTCCGATCTNNNNtgaggctagaggactgagc	Primers to amplify the Endogenous target site for deep sequencing of step I
Pcsk9-deep-F2	ACACTCTTTCCCTACACGACGCTCTTCCGATCTNNNNacgtgatccccgtgttgatt	Primers to amplify the Endogenous target site for deep sequencing of step I
Rosa26-deep-F	ACACTCTTTCCCTACACGACGCTCTTCCGATCTNNNNaggggagtgttgcaataccttt	Primers to amplify the Endogenous target site for deep sequencing of step I
Th-deep-F	ACACTCTTTCCCTACACGACGCTCTTCCGATCTNNNNgtgaagtttgacccgtacacc	Primers to amplify the Endogenous target site for deep sequencing of step I
Apob-deep-R1/2	ACTGGAGTTCAGACGTGTGCTCTTCCGATCTNNNNagtagcaggaacagcagcag	Primers to amplify the Endogenous target site for deep sequencing of step I
Emx1-deep-R1	ACTGGAGTTCAGACGTGTGCTCTTCCGATCTNNNNacgaacacggcatggacact	Primers to amplify the Endogenous target site for deep sequencing of step I
Emx1-deep-R2	ACTGGAGTTCAGACGTGTGCTCTTCCGATCTNNNNcaaccgcccacctccttag	Primers to amplify the Endogenous target site for deep sequencing of step I
Emx1-deep-R3/4	ACTGGAGTTCAGACGTGTGCTCTTCCGATCTNNNNacatcaatgtcctccccgt	Primers to amplify the Endogenous target site for deep sequencing of step I
Pcsk9-deep-R1	ACTGGAGTTCAGACGTGTGCTCTTCCGATCTNNNNgcgagcatcagctcttcat	Primers to amplify the Endogenous target site for deep sequencing of step I
Pcsk9-deep-R2	ACTGGAGTTCAGACGTGTGCTCTTCCGATCTNNNNcactcacctatgagggtgcc	Primers to amplify the Endogenous target site for deep sequencing of step I
Rosa26-deep-R	ACTGGAGTTCAGACGTGTGCTCTTCCGATCTNNNNgtgggaagtcttgtccctcca	Primers to amplify the Endogenous target site for deep sequencing of step I
Th-deep-R	ACTGGAGTTCAGACGTGTGCTCTTCCGATCTNNNNcaaagggtccagccacacac	Primers to amplify the Endogenous target site for deep sequencing of step I
P5-adapter0-F	AATGATACGGCGACCACCGAGATCTACAC ACATCG ACACTCTTTCCCTACACGAC	Primers to amplify the Endogenous target site for deep sequencing of step II
P5-adapter-F	AATGATACGGCGACCACCGAGATCTACAC TGGTCA ACACTCTTTCCCTACACGAC	Primers to amplify the Endogenous target site for deep sequencing of step II
P5-index1-F	AATGATACGGCGACCACCGAGATCTACAC TGAACCTT ACACTCTTTCCCTACACGAC	Primers to amplify the Endogenous target site for deep sequencing of step II
P5-index13-F	AATGATACGGCGACCACCGAGATCTACAC CAGATC ACACTCTTTCCCTACACGAC	Primers to amplify the Endogenous target site for deep sequencing of step II
P5-index14-F	AATGATACGGCGACCACCGAGATCTACAC CTTGTA ACACTCTTTCCCTACACGAC	Primers to amplify the Endogenous target site for deep sequencing of step II
P5-index15-F	AATGATACGGCGACCACCGAGATCTACAC ATCACG ACACTCTTTCCCTACACGAC	Primers to amplify the Endogenous target site for deep sequencing of step II
P5-index16-F	AATGATACGGCGACCACCGAGATCTACAC TTAGGC ACACTCTTTCCCTACACGAC	Primers to amplify the Endogenous target site for deep sequencing of step II
P5-index17-F	AATGATACGGCGACCACCGAGATCTACAC ACTTGA ACACTCTTTCCCTACACGAC	Primers to amplify the Endogenous target site for deep sequencing of step II
P5-index18-F	AATGATACGGCGACCACCGAGATCTACAC GATCAG ACACTCTTTCCCTACACGAC	Primers to amplify the Endogenous target site for deep sequencing of step II
P5-index19-F	AATGATACGGCGACCACCGAGATCTACAC TAGCTT ACACTCTTTCCCTACACGAC	Primers to amplify the Endogenous target site for deep sequencing of step II
P5-index20-F	AATGATACGGCGACCACCGAGATCTACAC GGCTAC ACACTCTTTCCCTACACGAC	Primers to amplify the Endogenous target site for deep sequencing of step II
P5-index21-F	AATGATACGGCGACCACCGAGATCTACAC AGTCAA ACACTCTTTCCCTACACGAC	Primers to amplify the Endogenous target site for deep sequencing of step II
P5-index22-F	AATGATACGGCGACCACCGAGATCTACAC AGTTCC ACACTCTTTCCCTACACGAC	Primers to amplify the Endogenous target site for deep sequencing of step II
P7-adapter3-R	CAAGCAGAAGACGGCATACGAGAT CACTGT GTGACTGGAGTTCAGACGTGTG	Primers to amplify the Endogenous target site for deep sequencing of step II
P7-adapter4-R	CAAGCAGAAGACGGCATACGAGAT ATTGGC GTGACTGGAGTTCAGACGTGTG	Primers to amplify the Endogenous target site for deep sequencing of step II
P7-adapter5-R	CAAGCAGAAGACGGCATACGAGAT GATCTG GTGACTGGAGTTCAGACGTGTG	Primers to amplify the Endogenous target site for deep sequencing of step II
P7-adapter6-R	CAAGCAGAAGACGGCATACGAGAT TACAAG GTGACTGGAGTTCAGACGTGTG	Primers to amplify the Endogenous target site for deep sequencing of step II
P7-adapter7-R	CAAGCAGAAGACGGCATACGAGAT CGTGAT GTGACTGGAGTTCAGACGTGTG	Primers to amplify the Endogenous target site for deep sequencing of step II
P7-adapter8-R	CAAGCAGAAGACGGCATACGAGAT GCCTAA GTGACTGGAGTTCAGACGTGTG	Primers to amplify the Endogenous target site for deep sequencing of step II
P7-adapter9-R	CAAGCAGAAGACGGCATACGAGAT TCAAGT GTGACTGGAGTTCAGACGTGTG	Primers to amplify the Endogenous target site for deep sequencing of step II
P7-adapter10-R	CAAGCAGAAGACGGCATACGAGAT CTGATC GTGACTGGAGTTCAGACGTGTG	Primers to amplify the Endogenous target site for deep sequencing of step II
P7-adapter11-R	CAAGCAGAAGACGGCATACGAGAT AAGCTA GTGACTGGAGTTCAGACGTGTG	Primers to amplify the Endogenous target site for deep sequencing of step II
P7-adapter12-R	CAAGCAGAAGACGGCATACGAGAT GTAGCC GTGACTGGAGTTCAGACGTGTG	Primers to amplify the Endogenous target site for deep sequencing of step II
P7-adapter13-R	CAAGCAGAAGACGGCATACGAGAT TTGACT GTGACTGGAGTTCAGACGTGTG	Primers to amplify the Endogenous target site for deep sequencing of step II
P7-adapter14-R	CAAGCAGAAGACGGCATACGAGAT GGAACT GTGACTGGAGTTCAGACGTGTG	Primers to amplify the Endogenous target site for deep sequencing of step II
P7-adapter15-R	CAAGCAGAAGACGGCATACGAGAT TGACAT GTGACTGGAGTTCAGACGTGTG	Primers to amplify the Endogenous target site for deep sequencing of step II
P7-adapter16-R	CAAGCAGAAGACGGCATACGAGAT GGACGG GTGACTGGAGTTCAGACGTGTG	Primers to amplify the Endogenous target site for deep sequencing of step II
P7-adapter17-R	CAAGCAGAAGACGGCATACGAGAT CTCTAC GTGACTGGAGTTCAGACGTGTG	Primers to amplify the Endogenous target site for deep sequencing of step II
P7-adapter18-R	CAAGCAGAAGACGGCATACGAGAT GCGGAC GTGACTGGAGTTCAGACGTGTG	Primers to amplify the Endogenous target site for deep sequencing of step II
P7-adapter19-R	CAAGCAGAAGACGGCATACGAGAT TTTCAC GTGACTGGAGTTCAGACGTGTG	Primers to amplify the Endogenous target site for deep sequencing of step II
P7-adapter20-R	CAAGCAGAAGACGGCATACGAGAT GGCCAC GTGACTGGAGTTCAGACGTGTG	Primers to amplify the Endogenous target site for deep sequencing of step II
P7-adapter21-R	CAAGCAGAAGACGGCATACGAGAT CGAAAC GTGACTGGAGTTCAGACGTGTG	Primers to amplify the Endogenous target site for deep sequencing of step II
P7-adapter22-R	CAAGCAGAAGACGGCATACGAGAT CGTACG GTGACTGGAGTTCAGACGTGTG	Primers to amplify the Endogenous target site for deep sequencing of step II
P7-adapter23-R	CAAGCAGAAGACGGCATACGAGAT CCACTC GTGACTGGAGTTCAGACGTGTG	Primers to amplify the Endogenous target site for deep sequencing of step II
P7-adapter24-R	CAAGCAGAAGACGGCATACGAGAT GCTACC GTGACTGGAGTTCAGACGTGTG	Primers to amplify the Endogenous target site for deep sequencing of step II
P5-index20-F	AATGATACGGCGACCACCGAGATCTACAC GGCTAC ACACTCTTTCCCTACACGAC	Primers to amplify the GUIDE-seq site for deep sequencing of step I
P5-index21-F	AATGATACGGCGACCACCGAGATCTACAC AGTCAA ACACTCTTTCCCTACACGAC	Primers to amplify the GUIDE-seq site for deep sequencing of step I
P5-index22-F	AATGATACGGCGACCACCGAGATCTACAC AGTTCC ACACTCTTTCCCTACACGAC	Primers to amplify the GUIDE-seq site for deep sequencing of step I
P5-index23-F	AATGATACGGCGACCACCGAGATCTACAC ATGTCA ACACTCTTTCCCTACACGAC	Primers to amplify the GUIDE-seq site for deep sequencing of step I
P5-index24-F	AATGATACGGCGACCACCGAGATCTACAC CCGTCC ACACTCTTTCCCTACACGAC	Primers to amplify the GUIDE-seq site for deep sequencing of step I
P5-index25-F	AATGATACGGCGACCACCGAGATCTACAC GTAGAG ACACTCTTTCCCTACACGAC	Primers to amplify the GUIDE-seq site for deep sequencing of step I
Nuclease_off_+_GSP1	GGATCTCGACGCTCTCCCTATACCGTTATTAACATATGACA	Primers to amplify the GUIDE-seq site for deep sequencing of step I
Nuclease_off_-_GSP1	GGATCTCGACGCTCTCCCTGTTTAATTGAGTTGTCATATGTTAATAAC	Primers to amplify the GUIDE-seq site for deep sequencing of step I
P5_2	AATGATACGGCGACCACCGAGATCTACAC	Primers to amplify the GUIDE-seq site for deep sequencing of step II
Nuclease_off_+_GSP2	CAAGCAGAAGACGGCATACGAGATTCGCCTTAGTGACTGGAGTTCAGACGTGTGCTCTTCCGATCTACATATGACAACTCAATTAAAC	Primers to amplify the GUIDE-seq site for deep sequencing of step II
Nuclease_off_-_GSP2	CAAGCAGAAGACGGCATACGAGATCTAGTACGGTGACTGGAGTTCAGACGTGTGCTCTTCCGATCTGAGTTGTCATATGTTAATAACGG	Primers to amplify the GUIDE-seq site for deep sequencing of step II
ITIH5-F	cacc GGCTCGGAGATCATCATTGCG	Oligonucleotide pairs for construction of off-target site expression plasmid on Sa_tracr-gRNA vector
ITIH5-R	aaac CGCAATGATGATCTCCGAGCC	Oligonucleotide pairs for construction of off-target site expression plasmid on Sa_tracr-gRNA vector
ITIH5-OT1-F	cacc AACTCGGAGATCATCATTGCG	Oligonucleotide pairs for construction of off-target site expression plasmid on Sa_tracr-gRNA vector
ITIH5-OT2-F	cacc GATTCGGAGATCATCATTGCG	Oligonucleotide pairs for construction of off-target site expression plasmid on Sa_tracr-gRNA vector
ITIH5-OT3-F	cacc GGTCCGGAGATCATCATTGCG	Oligonucleotide pairs for construction of off-target site expression plasmid on Sa_tracr-gRNA vector
ITIH5-OT4-F	cacc GGCCTGGAGATCATCATTGCG	Oligonucleotide pairs for construction of off-target site expression plasmid on Sa_tracr-gRNA vector
ITIH5-OT5-F	cacc GGCTTAGAGATCATCATTGCG	Oligonucleotide pairs for construction of off-target site expression plasmid on Sa_tracr-gRNA vector
ITIH5-OT6-F	cacc GGCTCAAAGATCATCATTGCG	Oligonucleotide pairs for construction of off-target site expression plasmid on Sa_tracr-gRNA vector
ITIH5-OT7-F	cacc GGCTCGAGGATCATCATTGCG	Oligonucleotide pairs for construction of off-target site expression plasmid on Sa_tracr-gRNA vector
ITIH5-OT8-F	cacc GGCTCGGGAATCATCATTGCG	Oligonucleotide pairs for construction of off-target site expression plasmid on Sa_tracr-gRNA vector
ITIH5-OT9-F	cacc GGCTCGGAAGTCATCATTGCG	Oligonucleotide pairs for construction of off-target site expression plasmid on Sa_tracr-gRNA vector
ITIH5-OT10-F	cacc GGCTCGGAGGCCATCATTGCG	Oligonucleotide pairs for construction of off-target site expression plasmid on Sa_tracr-gRNA vector
ITIH5-OT11-F	cacc GGCTCGGAGACTATCATTGCG	Oligonucleotide pairs for construction of off-target site expression plasmid on Sa_tracr-gRNA vector
ITIH5-OT12-F	cacc GGCTCGGAGATTGTCATTGCG	Oligonucleotide pairs for construction of off-target site expression plasmid on Sa_tracr-gRNA vector
ITIH5-OT13-F	cacc GGCTCGGAGATCGCCATTGCG	Oligonucleotide pairs for construction of off-target site expression plasmid on Sa_tracr-gRNA vector
ITIH5-OT14-F	cacc GGCTCGGAGATCACTATTGCG	Oligonucleotide pairs for construction of off-target site expression plasmid on Sa_tracr-gRNA vector
ITIH5-OT15-F	cacc GGCTCGGAGATCATTGTTGCG	Oligonucleotide pairs for construction of off-target site expression plasmid on Sa_tracr-gRNA vector
ITIH5-OT16-F	cacc GGCTCGGAGATCATCGCTGCG	Oligonucleotide pairs for construction of off-target site expression plasmid on Sa_tracr-gRNA vector
ITIH5-OT17-F	cacc GGCTCGGAGATCATCACCGCG	Oligonucleotide pairs for construction of off-target site expression plasmid on Sa_tracr-gRNA vector
ITIH5-OT18-F	cacc GGCTCGGAGATCATCATCACG	Oligonucleotide pairs for construction of off-target site expression plasmid on Sa_tracr-gRNA vector
ITIH5-OT19-F	cacc GGCTCGGAGATCATCATTATG	Oligonucleotide pairs for construction of off-target site expression plasmid on Sa_tracr-gRNA vector
ITIH5-OT20-F	cacc GGCTCGGAGATCATCATTGTA	Oligonucleotide pairs for construction of off-target site expression plasmid on Sa_tracr-gRNA vector
ITIH5-OT1-R	aaac CGCAATGATGATCTCCGAGTT	Oligonucleotide pairs for construction of off-target site expression plasmid on Sa_tracr-gRNA vector
ITIH5-OT2-R	aaac CGCAATGATGATCTCCGAATC	Oligonucleotide pairs for construction of off-target site expression plasmid on Sa_tracr-gRNA vector
ITIH5-OT3-R	aaac CGCAATGATGATCTCCGGACC	Oligonucleotide pairs for construction of off-target site expression plasmid on Sa_tracr-gRNA vector
ITIH5-OT4-R	aaac CGCAATGATGATCTCCAGGCC	Oligonucleotide pairs for construction of off-target site expression plasmid on Sa_tracr-gRNA vector
ITIH5-OT5-R	aaac CGCAATGATGATCTCTAAGCC	Oligonucleotide pairs for construction of off-target site expression plasmid on Sa_tracr-gRNA vector
ITIH5-OT6-R	aaac CGCAATGATGATCTTTGAGCC	Oligonucleotide pairs for construction of off-target site expression plasmid on Sa_tracr-gRNA vector
ITIH5-OT7-R	aaac CGCAATGATGATCCTCGAGCC	Oligonucleotide pairs for construction of off-target site expression plasmid on Sa_tracr-gRNA vector
ITIH5-OT8-R	aaac CGCAATGATGATTCCCGAGCC	Oligonucleotide pairs for construction of off-target site expression plasmid on Sa_tracr-gRNA vector
ITIH5-OT9-R	aaac CGCAATGATGACTTCCGAGCC	Oligonucleotide pairs for construction of off-target site expression plasmid on Sa_tracr-gRNA vector
ITIH5-OT10-R	aaac CGCAATGATGGCCTCCGAGCC	Oligonucleotide pairs for construction of off-target site expression plasmid on Sa_tracr-gRNA vector
ITIH5-OT11-R	aaac CGCAATGATAGTCTCCGAGCC	Oligonucleotide pairs for construction of off-target site expression plasmid on Sa_tracr-gRNA vector
ITIH5-OT12-R	aaac CGCAATGACAATCTCCGAGCC	Oligonucleotide pairs for construction of off-target site expression plasmid on Sa_tracr-gRNA vector
ITIH5-OT13-R	aaac CGCAATGGCGATCTCCGAGCC	Oligonucleotide pairs for construction of off-target site expression plasmid on Sa_tracr-gRNA vector
ITIH5-OT14-R	aaac CGCAATAGTGATCTCCGAGCC	Oligonucleotide pairs for construction of off-target site expression plasmid on Sa_tracr-gRNA vector
ITIH5-OT15-R	aaac CGCAACAATGATCTCCGAGCC	Oligonucleotide pairs for construction of off-target site expression plasmid on Sa_tracr-gRNA vector
ITIH5-OT16-R	aaac CGCAGCGATGATCTCCGAGCC	Oligonucleotide pairs for construction of off-target site expression plasmid on Sa_tracr-gRNA vector
ITIH5-OT17-R	aaac CGCGGTGATGATCTCCGAGCC	Oligonucleotide pairs for construction of off-target site expression plasmid on Sa_tracr-gRNA vector
ITIH5-OT18-R	aaac CGTGATGATGATCTCCGAGCC	Oligonucleotide pairs for construction of off-target site expression plasmid on Sa_tracr-gRNA vector
ITIH5-OT19-R	aaac CATAATGATGATCTCCGAGCC	Oligonucleotide pairs for construction of off-target site expression plasmid on Sa_tracr-gRNA vector
ITIH5-OT20-R	aaac TACAATGATGATCTCCGAGCC	Oligonucleotide pairs for construction of off-target site expression plasmid on Sa_tracr-gRNA vector
pX601-F	AAAAGGCCGGCGGCCACG	Primers for plasmid construction
pX601-R	GGCTGCTGGGACTCCGTGGATAC	Primers for plasmid construction
Gibson-puro-F	GCAAAAAAGAAAAAGggatccgctagcgagggcagaggaagtctg	Primers for plasmid construction
Gibson-puro-R	ctggaacatcgtatgggtaggcaccgggcttgcgggt	Primers for plasmid construction
hU6-F	gagggcctatttcccatgat	Primers for plasmid construction
ORI-R	gcaaaaggccagcaaaag	Primers for plasmid construction
ABEmax-F	tctggcggctcaaaaagaaccgccgacgg	Primers for plasmid construction
ABEmax-R	tgaccccccgctgctgcccccg	Primers for plasmid construction
AncBE4max-F	agcggcgggagcggcgggagcgggg	Primers for plasmid construction
AncBE4max-R	gctgccgccgctgctgccgccactgctctc	Primers for plasmid construction
ABE-SauriCas9(D15A)-F	agcagcggggggtca CAGGAGAACCAGCAGAAGCAGAACTACATCCTGGGCCTGGCCATCGGAATCACCAGCGT	Primers for plasmid construction
ABE-SauriCas9(D15A)-R	ttttgagccgccaga CAGTTCTCCCCGCTTGAAGATAAGCTGGG	Primers for plasmid construction
BE4-SauriCas9(D15A)-F	agcagcggcggcagc CAGGAGAACCAGCAGAAGCAGAACTACATCCTGGGCCTGGCCATCGGAATCACCAGCGT	Primers for plasmid construction
BE4-SauriCas9(D15A)-R	gccgctcccgccgct CAGTTCTCCCCGCTTGAAGATAAGCTGGG	Primers for plasmid construction
