# Supplementary material for: A compact Cas9 ortholog from Staphylococcus Auricularis (SauriCas9) expands the DNA targeting scope
Source: PLoS Biol. 2020 Mar 30;18(3):e3000686. doi: 10.1371/journal.pbio.3000686 (PMC7145270; doi:10.1371/journal.pbio.3000686)
Supplement: S3 Table — List of the endogenous target site of human and mouse and their downstream PAM. PAM, protospacer adjacent motif. (XLSX) [file pbio.3000686.s011.xlsx]

## Sheet: Sheet2
Table S3. Target sites used in this study
Gene	Name	Targets	PAM	Description
ANAPC15	A1	AGTGAGGGGAACAAAGTGGAC	ATGGCT	Endogenous target site of human
ANAPC15	A2	GGGAAGAGTGAGGGGAACAAA	GTGGAC	Endogenous target site of human
ANAPC15	A3	GAGTGAGGGGAACAAAGTGGA	CATGGC	Endogenous target site of human
ANAPC15	A4	AGGGAAGAGTGAGGGGAACAA	AGTGGA	Endogenous target site of human
EMX1	E0	ATAGGGTTAGGGGCCCCAGGC	CGGGGT	Endogenous target site of human
EMX1	E1	GGACCCAGGGGTAGAAATGGA	GAGGGT	Endogenous target site of human
EMX1	E2	ACATTCACAGAAGGGGATGGC	AGGGCA	Endogenous target site of human
EMX1	E3	CCTGAGTCCGAGCAGAAGAAG	AAGGGC	Endogenous target site of human
EMX1	E4	AAAGGTGAAAGAGAGATGGCT	GGGGGT	Endogenous target site of human
EMX1	E5	GGAGATGGCACAGGAGAAGAT	TGGGGT	Endogenous target site of human
EMX1	E6	GCCTTTCTGCGGCCTCGAAGG	TGGGGT	Endogenous target site of human
EMX1	E7	CAACTCTGCGGGGACTCCAGG	CCGGGT	Endogenous target site of human
GRIN2B	G1	AGATGCGGGTGATGATGCTCT	TTGGGT	Endogenous target site of human
GRIN2B	G2	ACTTCCGACGAGGTGGCCATC	AAGGAT	Endogenous target site of human
GRIN2B	G3	CCACCATCTCTCCGTGGTACC	CCGGGT	Endogenous target site of human
GRIN2B	G4	AGAGTAGGCTGGTAGATGGAG	TTGGGT	Endogenous target site of human
GRIN2B	G5	GTCAGACATGAGATCACAGAT	GCGGGT	Endogenous target site of human
GRIN2B	G6	TTCATGGCTACCAGTTCCACC	CGGGGT	Endogenous target site of human
GRIN2B	G7	AGGCTCAAAGGGAAGATACAT	CTGGGT	Endogenous target site of human
GRIN2B	G8	CATCTAACAAGGGAGAAAGTG	AAGGGT	Endogenous target site of human
GRIN2B	G9	AAGGCTCATAGTAATCGTCTG	AAGGAT	Endogenous target site of human
GRIN2B	G10	TGTGAGCCTCAGCTTCCCTGG	TGGGGT	Endogenous target site of human
GRIN2B	G11	TGGAAGCCTGCTGCAGCCACA	CGGGGT	Endogenous target site of human
HEK293T-site1	H1	GGAACACAAAGCATAGACTGC	GGGGCG	Endogenous target site of human
HEK293T-site2	H2	AGGATGACAGGCAGGGGCACC	GCGGCG	Endogenous target site of human
RNF2	R1	CAGTCATCTTAGTCATTACCT	GAGGTG	Endogenous target site of human
Site1	S1	TGGAGTATGAGGCATAGACTG	CAGGAG	Endogenous target site of human
Site2	S2	GGTCAAGAAAGCAGAGACTGC	CGGGGG	Endogenous target site of human
Site3	S3	AAGAATACTAAGCATAGACTC	CAGGAT	Endogenous target site of human
Site4	S4	AAGGACAGGCAGCATAGACTG	TGGGTA	Endogenous target site of human
Site5	S5	AGGACAAAGAGGAAGAGAGAC	GGGGAG	Endogenous target site of human
TIMM8B	T1	GCGAGCCTGAGGCGAACAATG	GGCGGA	Endogenous target site of human
Apob	mA1	gctttcgtgggcccatggcgg	ATGGAT	Endogenous target site of mouse
Apob	mA2	ccaccccaccatccatccgcc	ATGGGC	Endogenous target site of mouse
Emx1	mE1	gggcgctgaagaaagagtgag	GGGGTT	Endogenous target site of mouse
Emx1	mE2	accacgtagtgattcttctca	AAGGCT	Endogenous target site of mouse
Emx1	mE3	acggcagaagctggaagagga	AGGGCC	Endogenous target site of mouse
Emx1	mE4	ccggagtctgagcagaagaag	AAGGGT	Endogenous target site of mouse
Psk9	mP1	ccaccgcagccacgcagagca	GTGGGT	Endogenous target site of mouse
Psk9	mP2	gccgctgaccacacctgccag	GTGGGT	Endogenous target site of mouse
Rosa26	mR1	aactccagtctttctagaaga	TGGGTG	Endogenous target site of mouse
Th	mT1	agtgccattagctaaatgcat	AGGGTA	Endogenous target site of mouse
ANAPC15	A2	GGGAAGAGTGAGGGGAACAAA	GTGGAC	Base editior target site
EMX1	E1	GGACCCAGGGGTAGAAATGGA	GAGGGT	Base editior target site
EMX1	E2	ACATTCACAGAAGGGGATGGC	AGGGCA	Base editior target site
EMX1	E3	CCTGAGTCCGAGCAGAAGAAG	AAGGGC	Base editior target site
GRIN2B	G1	AGATGCGGGTGATGATGCTCT	TTGGGT	Base editior target site
GRIN2B	G3	CCACCATCTCTCCGTGGTACC	CCGGGT	Base editior target site
HEK293T-site1	H1	GGAACACAAAGCATAGACTGC	GGGGCG	Base editior target site
HEK293T-site2	H2	AGGATGACAGGCAGGGGCACC	GCGGCG	Base editior target site
Site1	S1	TGGAGTATGAGGCATAGACTG	CAGGAG	Base editior target site
Site2	S2	GGTCAAGAAAGCAGAGACTGC	CGGGGG	Base editior target site
Site3	S3	AAGAATACTAAGCATAGACTC	CAGGAT	Base editior target site
Site4	S4	AAGGACAGGCAGCATAGACTG	TGGGTA	Base editior target site
Site5	S5	AGGACAAAGAGGAAGAGAGAC	GGGGAG	Base editior target site
GRIN2B	G1	AGATGCGGGTGATGATGCTCT	TTGGGT	Endogenous target site of human for GUIDE-seq
GRIN2B	G3	CCACCATCTCTCCGTGGTACC	CCGGGT	Endogenous target site of human for GUIDE-seq
GRIN2B	G5	GTCAGACATGAGATCACAGAT	GCGGGT	Endogenous target site of human for GUIDE-seq
GRIN2B_10mis3-target1	G10_OT1	TGTGAGCCACTGCTCCCCTGG	TTGGAT	Endogenous target site of human for testing off-target
GRIN2B_10mis3-target2	G10_OT2	TGTGGGCCTCAGTTTCCCTGC	TAGGGT	Endogenous target site of human for testing off-target
EMX1	E1	GGACCCAGGGGTAGAAATGGA	GAGGGT	Target site for double nicking
Site6	S6	TGGAACACAAAGCATAGACTG	CGGGGC	Target site for double nicking
